# Supplementary material for: Comparative Evaluation of Two Microfluidic Sperm Sorting Devices: Laboratory Assessment of Sperm Quality and Retrospective Analysis of Embryological Outcomes Following Intracytoplasmic Sperm Injection
Source: Reprod Med Biol. 2026 Jan 8;25(1):e70010. doi: 10.1002/rmb2.70010 (PMC12781088; doi:10.1002/rmb2.70010)
Supplement: Supplementary file 1 — Table S1: Patient characteristics used for analyzing sperm parameters. Table S2: Male patient profiles in the study of intracytoplasmic sperm injection outcomes and embryo development. Table S3: Female patient profiles in the study of intracytoplasmic sperm injection outcomes and embryo development. [file RMB2-25-e70010-s001.xlsx]

## Sheet: Table S1
	Supplementary Table1: Patient characteristics used for analyzing sperm parameters.
	Parameters	Values
	No. of patient	18
	Age (y)	37.7 ± 1.5
	BMI (kg/m2)	24.3 ± 0.7
	Abstinence period (day)	10.4 ± 2.2
	Smoking (%, n)	5.6 (1)
	Alcohol consumption (%, n)	27.8 (5)
	BMI, Body Mass Index; Age, BMI, and abstinence period are presented as mean ± standard error of the mean (SEM).

## Sheet: Table S2
	Supplementary Table2: Male patient profiles in the study of intracytoplasmic sperm injection outcomes and embryo development.
	Parameters (mean ± SEM)		ZyMōt			CA0
			befor	after		befor	after
	No. of patient		22			14
	Age (y)		41.0 ± 1.3			38.9 ± 0.9
	sperm parrametors
	Volume (mL)		2.4 ± 0.3	0.5		2.8 ± 0.4	0.5
	Total sperm concentration (106 cell/ml)		85.6 ± 13.4	10.2 ± 3.1		88.3 ± 13.0	8.7 ± 1.8
	Total motility (％)		66.9 ± 5.1	98.6 ± 0.7		62.6 ± 4.9	97.6 ± 0.7
	Progressive motility (％)		52.0 ± 5.3	-		48.7 ± 5.3	-
	WBC (105cell/ml)		5.5 ± 1.0	-		6.3 ± 1.3	-
	WBC, White blood cells; Values are presented as mean ± standard error of the mean (SEM).

## Sheet: Table S3
	Supplementary Table3: Female patient profiles in the study of intracytoplasmic sperm injection outcomes and embryo development.
	Parameters	ZyMōt	CA0	P value
	No. of patient	22	14	-
	Age (y)	38.6 ± 0.7	39.4 ± 0.5	NS
	No. of mature oocytes per patient	4.9	4.5	NS
	Maturation (%)	75.0 ± 0.1	72.7 ± 0.1	NS
	Primary diagnosis (%, n)
	Tubal factor	45.5 (10)	71.4 (10)	NS
	Endometriosis	9.1 (2)	7.1 (1)	NS
	Fibroids	9.1 (2)	7.1 (1)	NS
	Male factor	9.1 (2)	0 (0)	NS
	Immunological factor	4.5 (1)	7.1 (1)	NS
	Anovulation / PCOS	4.5 (1)	0 (0)	NS
	Uterine malformation	4.5 (1)	0 (0)	NS
	Thyroid abnormality	4.5 (1)	0 (0)	NS
	Unexplained	9.1 (2)	7.1 (1)	NS
	IVF protocol (%, n)
	PPOS	54.5 (12)	42.9 (6)	NS
	Antagonist	45.5 (10)	50.0 (7)	NS
	Short	0 (0)	7.1 (1)	NS
	PCOS, polycystic ovary syndrome; PPOS, Progestin-primed Ovarian Stimulation; Age and No. of mature oocyte per patient are presented as mean ± standard error of the mean (SEM).
